# Supplementary material for: Individual and Combined Association between Unhealthy Lifestyle Behaviors and Body Weight Dissatisfaction in a Sample of Adolescents from Southern Brazil
Source: Children (Basel). 2023 Apr 30;10(5):821. doi: 10.3390/children10050821 (PMC10217292; doi:10.3390/children10050821)
Supplement: Supplementary file 1 [file children-10-00821-s001.zip]

Archive with 1 entries (1 files):
- children-2354125-supplementary.pdf
